# Supplementary material for: 1,5-Dicyano­anthraquinone
Source: Acta Crystallogr Sect E Struct Rep Online. 2010 Mar 6;66(Pt 4):o767. doi: 10.1107/S1600536810007993 (PMC2983950; doi:10.1107/S1600536810007993)
Supplement: Supplementary file 1 [file e-66-0o767-sup1.cif]

##############################################################################
###                                                                        ###
###        Electronic paper (Acta Crystallographica Section E)             ###
###                                                                        ###
##############################################################################
#                                                                            #
# This CIF contains the data in a paper accepted for publication in Acta     #
# Crystallographica Section E. It conforms to the requirements of Notes      #
# for Authors for Section E, and has been peer reviewed under the auspices   #
# of the IUCr Commission on Journals.                                        #
#                                                                            #
# Full details of the Crystallographic Information File format               #
# are given in the paper "The Crystallographic Information File (CIF):       #
# a New Standard Archive File for Crystallography" by S. R. Hall, F. H.      #
# Allen and I. D. Brown [Acta Cryst. (1991), A47, 655-685].                  #
#                                                                            #
# The current version of the core CIF dictionary is obtainable from          #
# ftp://ftp.iucr.org/pub/cif_core.dic. The current version number is 2.4.    #
#                                                                            #
# Software is freely available for graphical display of the structure(s) in  #
# this CIF.  For information consult the CIF home page http://www.iucr.org/  #
# cif/home.html                                                              #
#                                                                            #
# This file may be used for bona fide research purposes within the           #
# scientific community so long as proper attribution is given to the journal # 
# article from which it was obtained.                                        #
#                                                                            #
##############################################################################
                                             
data_global
_audit_creation_method     SHELXL-97
_journal_date_recd_electronic     2010-03-02
_journal_date_accepted     2010-03-02
_journal_name_full     'Acta Crystallographica, Section E'
_journal_year     2010
_journal_volume     66
_journal_issue      4
_journal_page_first     o767
_journal_page_last     o767
_journal_paper_category     QO
_journal_coeditor_code     HB5350
_publ_contact_author
;
     Dr. Seik Weng Ng
     Department of Chemistry
     University of Malaya
     50603 Kuala Lumpur
     Malaysia
;
_publ_contact_author_email     seikweng@um.edu.my
_publ_contact_author_fax     '03 7967 4193'
_publ_contact_author_phone     '03 7967 6778'
_publ_section_title
;
1,5-Dicyanoanthraquinone
;
loop_
    _publ_author_name
    _publ_author_address
    'Armaghan, Mahsa'
;
Department of Chemistry
General Campus
Shahid Beheshti University
Tehran 1983963113
Iran
;
    'Amini, Mostafa M.'
;
Department of Chemistry
General Campus
Shahid Beheshti University
Tehran 1983963113
Iran
;
    'Ng, Seik Weng'
;
Department of Chemistry
University of Malaya
50603 Kuala Lumpur
Malaysia
;
_publ_section_synopsis     .
data_I
_audit_creation_method     SHELXL-97
_chemical_name_systematic
;
1,5-Dicyanoanthraquinone
;
_chemical_name_common     ?
_chemical_formula_moiety     'C16 H6 N2 O2'
_chemical_formula_sum     'C16 H6 N2 O2'
_chemical_formula_iupac     'C16 H6 N2 O2'
_chemical_formula_weight     258.23
_chemical_melting_point     ?
_symmetry_cell_setting     Monoclinic
_symmetry_space_group_name_H-M     'P 21/c'
_symmetry_space_group_name_Hall     '-P 2ybc'
loop_
    _symmetry_equiv_pos_as_xyz
    'x, y, z'
    'x, -y+1/2, z+1/2'
    '-x, -y, -z'
    '-x, y-1/2, -z-1/2'
_cell_length_a     3.8256(10)
_cell_length_b     7.0183(19)
_cell_length_c     21.249(6)
_cell_angle_alpha     90.00
_cell_angle_beta     91.064(4)
_cell_angle_gamma     90.00
_cell_volume     570.4(3)
_cell_formula_units_Z     2
_cell_measurement_reflns_used     614
_cell_measurement_theta_min     3.1
_cell_measurement_theta_max     25.4
_cell_measurement_temperature     293(2)
_exptl_crystal_description     Prism
_exptl_crystal_colour     Yellow
_exptl_crystal_size_max     0.35
_exptl_crystal_size_mid     0.06
_exptl_crystal_size_min     0.03
_exptl_crystal_density_diffrn     1.503
_exptl_crystal_density_meas     ?
_exptl_crystal_density_method     'not measured'
_exptl_crystal_F_000     264
_exptl_absorpt_coefficient_mu     0.102
_exptl_absorpt_correction_type     None
_exptl_absorpt_process_details     ?
_exptl_absorpt_correction_T_min     ?
_exptl_absorpt_correction_T_max     ?
_diffrn_ambient_temperature     293(2)
_diffrn_radiation_type     MoK\a
_diffrn_radiation_wavelength     0.71073
_diffrn_radiation_source     'fine-focus sealed tube'
_diffrn_radiation_monochromator     graphite
_diffrn_measurement_device_type     'Bruker SMART APEX diffractometer'
_diffrn_measurement_method     '\w scans'
_diffrn_detector_area_resol_mean     ?
_diffrn_reflns_number     4238
_diffrn_reflns_av_R_equivalents     0.0481
_diffrn_reflns_av_sigmaI/netI     0.0437
_diffrn_reflns_theta_min     1.92
_diffrn_reflns_theta_max     25.00
_diffrn_reflns_theta_full     25.00
_diffrn_measured_fraction_theta_max     1.000
_diffrn_measured_fraction_theta_full     1.000
_diffrn_reflns_limit_h_min     -4
_diffrn_reflns_limit_h_max     4
_diffrn_reflns_limit_k_min     -8
_diffrn_reflns_limit_k_max     8
_diffrn_reflns_limit_l_min     -25
_diffrn_reflns_limit_l_max     25
_diffrn_standards_number     0
_diffrn_standards_interval_count     0
_diffrn_standards_interval_time     0
_diffrn_standards_decay_%     0
_reflns_number_total     1013
_reflns_number_gt     600
_reflns_threshold_expression     I>2\s(I)
_refine_ls_structure_factor_coef     Fsqd
_refine_ls_matrix_type     full
_refine_ls_R_factor_all     0.0991
_refine_ls_R_factor_gt     0.0526
_refine_ls_wR_factor_gt     0.1260
_refine_ls_wR_factor_ref     0.1491
_refine_ls_goodness_of_fit_ref     1.062
_refine_ls_restrained_S_all     1.062
_refine_ls_number_reflns     1013
_refine_ls_number_parameters     92
_refine_ls_number_restraints     0
_refine_ls_hydrogen_treatment     constr
_refine_ls_weighting_scheme     calc
_refine_ls_weighting_details
         'calc w=1/[\s^2^(Fo^2^)+(0.0649P)^2^+0.1468P] where P=(Fo^2^+2Fc^2^)/3'
_atom_sites_solution_hydrogens     geom
_atom_sites_solution_primary     direct
_atom_sites_solution_secondary     difmap
_refine_ls_shift/su_max     0.001
_refine_ls_shift/su_mean     0.001
_refine_diff_density_max     0.194
_refine_diff_density_min     -0.184
_refine_ls_extinction_method     'SHELXL97 (Sheldrick, 2008)'
_refine_ls_extinction_coef     0.033(9)
_refine_ls_extinction_expression
                                  'Fc^*^=kFc[1+0.001xFc^2^\l^3^/sin(2\q)]^-1/4^'
loop_
    _atom_type_symbol
    _atom_type_description
    _atom_type_scat_dispersion_real
    _atom_type_scat_dispersion_imag
    _atom_type_scat_source
    'C' 'C' 0.0033 0.0000
                         'International Tables Vol C Tables 4.2.6.8 and 6.1.1.4'
    'H' 'H' 0.0000 0.0000
                         'International Tables Vol C Tables 4.2.6.8 and 6.1.1.4'
    'N' 'N' 0.0061 0.0000
                         'International Tables Vol C Tables 4.2.6.8 and 6.1.1.4'
    'O' 'O' 0.0106 0.0000
                         'International Tables Vol C Tables 4.2.6.8 and 6.1.1.4'
_computing_data_collection     'APEX2 (Bruker, 2009)'
_computing_cell_refinement     'SAINT (Bruker, 2009)'
_computing_data_reduction     'SAINT (Bruker, 2009)'
_computing_structure_solution     'SHELXS97 (Sheldrick, 2008)'
_computing_structure_refinement     'SHELXL97 (Sheldrick, 2008)'
_computing_molecular_graphics     'X-SEED (Barbour, 2001)'
_computing_publication_material     'publCIF (Westrip, 2010)'
loop_
    _atom_site_type_symbol
    _atom_site_label
    _atom_site_fract_x
    _atom_site_fract_y
    _atom_site_fract_z
    _atom_site_U_iso_or_equiv
    _atom_site_adp_type
    _atom_site_calc_flag
    _atom_site_refinement_flags
    _atom_site_occupancy
    _atom_site_disorder_assembly
    _atom_site_disorder_group
    O O1 0.8448(7) 0.2052(3) 0.55023(10) 0.0691(8) Uani d . 1 . .
    N N1 0.0797(10) 0.7591(5) 0.30574(16) 0.0837(11) Uani d . 1 . .
    C C1 0.6782(8) 0.3375(4) 0.52815(13) 0.0407(7) Uani d . 1 . .
    C C2 0.5829(7) 0.3390(4) 0.46013(12) 0.0373(7) Uani d . 1 . .
    C C3 0.6669(8) 0.1823(4) 0.42375(14) 0.0473(8) Uani d . 1 . .
    H H3 0.7752 0.0773 0.4423 0.057 Uiso calc R 1 . .
    C C4 0.5910(9) 0.1815(5) 0.36042(15) 0.0583(10) Uani d . 1 . .
    H H4 0.6438 0.0750 0.3364 0.070 Uiso calc R 1 . .
    C C5 0.4369(9) 0.3378(5) 0.33232(15) 0.0566(9) Uani d . 1 . .
    H H5 0.3903 0.3369 0.2892 0.068 Uiso calc R 1 . .
    C C6 0.3504(7) 0.4968(4) 0.36757(13) 0.0430(8) Uani d . 1 . .
    C C7 0.4220(7) 0.4985(4) 0.43270(12) 0.0373(7) Uani d . 1 . .
    C C8 0.1889(8) 0.6593(5) 0.33253(14) 0.0424(8) Uani d . 1 . .
loop_
    _atom_site_aniso_label
    _atom_site_aniso_U_11
    _atom_site_aniso_U_22
    _atom_site_aniso_U_33
    _atom_site_aniso_U_12
    _atom_site_aniso_U_13
    _atom_site_aniso_U_23
    O1 0.097(2) 0.0525(15) 0.0572(15) 0.0343(13) -0.0103(13) 0.0056(11)
    N1 0.090(3) 0.093(3) 0.068(2) -0.006(2) 0.0044(19) -0.0029(19)
    C1 0.0450(18) 0.0323(16) 0.0450(17) 0.0043(13) 0.0016(13) 0.0035(13)
    C2 0.0383(17) 0.0308(16) 0.0427(16) 0.0014(12) 0.0011(12) 0.0016(12)
    C3 0.053(2) 0.0347(18) 0.0540(19) 0.0052(13) 0.0015(14) -0.0067(14)
    C4 0.063(2) 0.052(2) 0.060(2) 0.0047(16) 0.0011(17) -0.0155(17)
    C5 0.058(2) 0.070(2) 0.0414(17) -0.0024(17) -0.0007(15) -0.0078(16)
    C6 0.0400(17) 0.0455(18) 0.0437(17) -0.0032(14) 0.0028(12) -0.0009(14)
    C7 0.0325(15) 0.0377(17) 0.0416(16) -0.0027(12) 0.0024(11) 0.0024(12)
    C8 0.0388(18) 0.050(2) 0.0382(17) 0.0024(14) -0.0053(13) 0.0059(15)
loop_
    _geom_bond_atom_site_label_1
    _geom_bond_atom_site_label_2
    _geom_bond_site_symmetry_2
    _geom_bond_distance
    _geom_bond_publ_flag
    O1 C1 . 1.216(3) ?
    N1 C8 . 0.991(4) ?
    C1 C7 3_666 1.475(4) ?
    C1 C2 . 1.484(4) ?
    C2 C3 . 1.386(4) ?
    C2 C7 . 1.399(4) ?
    C3 C4 . 1.371(4) ?
    C3 H3 . 0.9300 ?
    C4 C5 . 1.376(4) ?
    C4 H4 . 0.9300 ?
    C5 C6 . 1.387(4) ?
    C5 H5 . 0.9300 ?
    C6 C7 . 1.406(3) ?
    C6 C8 . 1.490(4) ?
    C7 C1 3_666 1.475(4) ?
loop_
    _geom_angle_atom_site_label_1
    _geom_angle_atom_site_label_2
    _geom_angle_atom_site_label_3
    _geom_angle_site_symmetry_1
    _geom_angle_site_symmetry_3
    _geom_angle
    _geom_angle_publ_flag
    O1 C1 C7 . 3_666 121.2(3) ?
    O1 C1 C2 . . 119.9(3) ?
    C7 C1 C2 3_666 . 118.8(2) ?
    C3 C2 C7 . . 120.5(3) ?
    C3 C2 C1 . . 118.8(2) ?
    C7 C2 C1 . . 120.7(2) ?
    C4 C3 C2 . . 120.2(3) ?
    C4 C3 H3 . . 119.9 ?
    C2 C3 H3 . . 119.9 ?
    C3 C4 C5 . . 120.2(3) ?
    C3 C4 H4 . . 119.9 ?
    C5 C4 H4 . . 119.9 ?
    C4 C5 C6 . . 120.8(3) ?
    C4 C5 H5 . . 119.6 ?
    C6 C5 H5 . . 119.6 ?
    C5 C6 C7 . . 119.6(3) ?
    C5 C6 C8 . . 116.5(3) ?
    C7 C6 C8 . . 123.9(3) ?
    C2 C7 C6 . . 118.7(3) ?
    C2 C7 C1 . 3_666 120.4(2) ?
    C6 C7 C1 . 3_666 120.9(3) ?
    N1 C8 C6 . . 174.6(4) ?
loop_
    _geom_torsion_atom_site_label_1
    _geom_torsion_atom_site_label_2
    _geom_torsion_atom_site_label_3
    _geom_torsion_atom_site_label_4
    _geom_torsion_site_symmetry_1
    _geom_torsion_site_symmetry_2
    _geom_torsion_site_symmetry_3
    _geom_torsion_site_symmetry_4
    _geom_torsion
    _geom_torsion_publ_flag
    O1 C1 C2 C3 . . . . 4.2(4) ?
    C7 C1 C2 C3 3_666 . . . -177.9(3) ?
    O1 C1 C2 C7 . . . . -173.6(3) ?
    C7 C1 C2 C7 3_666 . . . 4.3(4) ?
    C7 C2 C3 C4 . . . . -0.4(4) ?
    C1 C2 C3 C4 . . . . -178.2(3) ?
    C2 C3 C4 C5 . . . . 1.3(5) ?
    C3 C4 C5 C6 . . . . -1.2(5) ?
    C4 C5 C6 C7 . . . . 0.2(4) ?
    C4 C5 C6 C8 . . . . 179.3(3) ?
    C3 C2 C7 C6 . . . . -0.5(4) ?
    C1 C2 C7 C6 . . . . 177.2(2) ?
    C3 C2 C7 C1 . . . 3_666 177.9(3) ?
    C1 C2 C7 C1 . . . 3_666 -4.4(4) ?
    C5 C6 C7 C2 . . . . 0.6(4) ?
    C8 C6 C7 C2 . . . . -178.4(3) ?
    C5 C6 C7 C1 . . . 3_666 -177.8(3) ?
    C8 C6 C7 C1 . . . 3_666 3.2(4) ?
