# Supplementary material for: 1,5-Dicyano­anthraquinone
Source: Acta Crystallogr Sect E Struct Rep Online. 2010 Mar 6;66(Pt 4):o767. doi: 10.1107/S1600536810007993 (PMC2983950; doi:10.1107/S1600536810007993)
Supplement: Supplementary file 2 [file e-66-0o767-Isup2.hkl]

# 
# h,k,l, Fc-squared, Fo-squared, sigma(Fo-squared) and status flag 
# 
data_I
_shelx_title '  P21/c' 
_shelx_refln_list_code          4 
_shelx_F_calc_maximum       81.47 
_exptl_crystal_F_000       264.00 
_reflns_d_resolution_high  0.8410 
 
loop_ 
 _symmetry_equiv_pos_as_xyz 
 'x, y, z' 
 'x, -y+1/2, z+1/2' 
 '-x, -y, -z' 
 '-x, y-1/2, -z-1/2' 
 
_cell_length_a     3.8256 
_cell_length_b     7.0183 
_cell_length_c    21.2489 
_cell_angle_alpha  90.000 
_cell_angle_beta   91.064 
_cell_angle_gamma  90.000 
 
_shelx_F_squared_multiplier     1.000 
 
loop_ 
 _refln_index_h 
 _refln_index_k 
 _refln_index_l 
 _refln_F_squared_calc 
 _refln_F_squared_meas 
 _refln_F_squared_sigma 
 _refln_observed_status 
   1   0   0     2825.76     2620.31     26.14 o 
   2   0   0        0.21        2.37      2.18 o 
   3   0   0       16.36       11.92      3.37 o 
   4   0   0       78.95       95.50      9.99 o 
   1   1   0     5462.26     5852.26     31.78 o 
   2   1   0        5.25        5.71      1.93 o 
   3   1   0       29.45       32.29      2.96 o 
   4   1   0        0.00        0.60      3.33 o 
   0   2   0     3037.35     3023.43     24.10 o 
   1   2   0      377.91      371.14      3.89 o 
   2   2   0        1.02       -1.29      1.20 o 
   3   2   0       13.72       14.46      2.56 o 
   4   2   0        0.00       -1.15      2.81 o 
   1   3   0      133.45      120.93      2.69 o 
   2   3   0       39.42       39.97      2.05 o 
   3   3   0       20.95       21.55      2.89 o 
   4   3   0        0.77        4.86      3.16 o 
   0   4   0       34.86       34.49      2.22 o 
   1   4   0       60.50       55.44      2.41 o 
   2   4   0       24.17       26.70      2.00 o 
   3   4   0        4.27        3.17      2.90 o 
   1   5   0      135.86      136.45      4.28 o 
   2   5   0       80.48       83.36      4.46 o 
   3   5   0        0.72       -1.45      2.77 o 
   0   6   0      809.33      768.29     24.00 o 
   1   6   0      352.47      348.85      8.11 o 
   2   6   0        5.28        4.57      2.29 o 
   3   6   0        9.29       11.75      3.67 o 
   1   7   0       80.18       88.19      5.63 o 
   2   7   0       28.08       31.66      3.92 o 
   0   8   0        7.42        9.62      9.19 o 
   1   8   0        0.56        2.38      3.54 o 
  -4   1   1        1.44        3.67      3.49 o 
  -3   1   1        2.90        1.21      2.42 o 
  -2   1   1      382.29      349.90      4.50 o 
  -1   1   1     3265.73     3275.94     19.94 o 
   0   1   1     1704.19     1643.73     10.57 o 
   1   1   1        0.32        1.64      1.88 o 
   2   1   1       76.95       73.51      2.06 o 
   3   1   1       50.73       53.15      3.87 o 
   4   1   1       20.68       20.28      3.42 o 
  -4   2   1        0.57       -2.13      4.25 o 
  -3   2   1        0.02       -0.88      2.17 o 
  -2   2   1      142.18      142.62      3.70 o 
  -1   2   1        1.58        3.79      1.07 o 
   0   2   1       69.37       77.51      3.79 o 
   1   2   1       46.05       55.34      1.78 o 
   2   2   1       39.11       36.66      1.83 o 
   3   2   1        0.65        4.58      2.27 o 
   4   2   1        0.02       -0.25      2.98 o 
  -4   3   1       19.11       20.09      3.60 o 
  -3   3   1        0.50        0.31      2.32 o 
  -2   3   1        2.70        1.39      1.34 o 
  -1   3   1       47.25       47.10      2.22 o 
   0   3   1      194.14      189.69      2.76 o 
   1   3   1       59.36       69.97      2.31 o 
   2   3   1        0.09       -1.87      1.30 o 
   3   3   1        5.54        3.44      2.45 o 
   4   3   1        0.01       -4.43      2.95 o 
  -3   4   1        1.11        1.55      2.77 o 
  -2   4   1       57.53       59.96      2.52 o 
  -1   4   1       42.73       42.49      4.28 o 
   0   4   1        9.88        8.32      1.72 o 
   1   4   1        8.51        7.68      1.37 o 
   2   4   1        1.11       -0.90      1.51 o 
   3   4   1        2.69        7.46      2.56 o 
  -3   5   1        0.57       -1.66      2.81 o 
  -2   5   1      152.14      142.57      8.20 o 
  -1   5   1      252.33      227.48      5.02 o 
   0   5   1        0.13       -0.31      1.49 o 
   1   5   1        6.90       10.96      2.07 o 
   2   5   1       23.87       27.18      2.87 o 
   3   5   1       17.71       15.20      3.46 o 
  -3   6   1        0.17        1.97      3.32 o 
  -2   6   1        0.06        3.70      2.17 o 
  -1   6   1      123.95      124.37      5.79 o 
   0   6   1        0.18       10.35      3.29 o 
   1   6   1       17.71       20.24      3.65 o 
   2   6   1        0.28        3.40      2.33 o 
   3   6   1        6.77        2.50      3.21 o 
  -2   7   1        0.06        7.77      3.05 o 
  -1   7   1       78.72       84.76      7.68 o 
   0   7   1      222.83      216.21      7.55 o 
   1   7   1        0.15        5.42      3.43 o 
   2   7   1        0.73        2.36      2.98 o 
  -1   8   1       40.72       37.63      4.61 o 
   0   8   1        2.03        4.49      3.65 o 
   1   8   1        5.06        4.79      3.66 o 
  -4   0   2        0.09       -2.04      4.07 o 
  -3   0   2        2.95        4.79      3.13 o 
  -2   0   2      358.56      350.73     12.37 o 
  -1   0   2     3632.35     3836.37     29.99 o 
   0   0   2     1807.18     1737.83     13.45 o 
   1   0   2       63.63       83.00      5.47 o 
   2   0   2       14.08       19.13      1.98 o 
   3   0   2       69.25       87.27      5.87 o 
   4   0   2       32.77       26.92      5.23 o 
  -4   1   2        3.48        1.61      3.01 o 
  -3   1   2       10.57       12.76      2.47 o 
  -2   1   2      720.12      726.09      6.93 o 
  -1   1   2     6636.64     7082.34     38.21 o 
   0   1   2       75.75       42.65      1.18 o 
   1   1   2      661.48      684.32     13.28 o 
   2   1   2       31.79       38.27      1.76 o 
   3   1   2       87.79       97.07      5.14 o 
   4   1   2        1.35        0.19      2.83 o 
  -4   2   2        0.54        0.39      2.90 o 
  -3   2   2       59.38       53.04      3.50 o 
  -2   2   2     1305.16     1264.04      9.39 o 
  -1   2   2       18.99       19.18      1.29 o 
   0   2   2        3.84        3.82      1.38 o 
   1   2   2       34.12       35.21      1.54 o 
   2   2   2      318.71      326.60      4.25 o 
   3   2   2        5.82        6.84      2.34 o 
   4   2   2        1.06       -4.09      2.73 o 
  -4   3   2        0.71       -0.30      3.00 o 
  -3   3   2        6.18        7.91      2.48 o 
  -2   3   2       16.96       19.04      1.74 o 
  -1   3   2      120.03      110.24      2.47 o 
   0   3   2      142.75      136.94      3.29 o 
   1   3   2       60.58       67.40      2.40 o 
   2   3   2        0.79        1.12      1.38 o 
   3   3   2        0.47        4.86      2.44 o 
   4   3   2        0.00       -1.31      3.00 o 
  -3   4   2      123.26      128.92      6.25 o 
  -2   4   2       66.10       62.73      2.53 o 
  -1   4   2       61.17       64.22      2.89 o 
   0   4   2        2.79        4.43      1.57 o 
   1   4   2       54.20       54.86      3.59 o 
   2   4   2       18.01       20.90      1.96 o 
   3   4   2        5.91        5.14      3.64 o 
  -3   5   2        2.01        1.21      2.87 o 
  -2   5   2      249.82      252.12      5.56 o 
  -1   5   2      170.68      159.44      4.58 o 
   0   5   2       56.71       65.71      4.05 o 
   1   5   2        6.76        7.61      1.95 o 
   2   5   2        3.56        4.11      2.16 o 
   3   5   2       18.85        6.72      3.22 o 
  -3   6   2       18.81       16.55      4.00 o 
  -2   6   2        0.61        2.99      2.14 o 
  -1   6   2      123.53      118.57      4.55 o 
   0   6   2      128.68      130.67      9.24 o 
   1   6   2        4.11        4.28      3.20 o 
   2   6   2        2.42        3.50      2.54 o 
   3   6   2        5.31        3.05      3.48 o 
  -2   7   2       53.15       57.11      8.37 o 
  -1   7   2      110.42      116.03      6.22 o 
   0   7   2       32.17       41.56      5.70 o 
   1   7   2        0.43        0.12      3.38 o 
   2   7   2        0.45        1.53      3.04 o 
  -1   8   2       18.46       25.58      5.39 o 
   0   8   2        5.74        4.76      3.72 o 
   1   8   2       10.01        9.70      4.04 o 
  -4   1   3        0.00       -4.20      2.80 o 
  -3   1   3        6.25        4.83      2.19 o 
  -2   1   3      489.83      479.37      5.51 o 
  -1   1   3      635.53      597.81      4.88 o 
   0   1   3      129.58      141.93      1.99 o 
   1   1   3      145.28      127.66      2.60 o 
   2   1   3       90.04       93.54      2.52 o 
   3   1   3       43.69       43.83      3.17 o 
   4   1   3        0.59       -0.25      2.76 o 
  -4   2   3        0.03        2.76      3.06 o 
  -3   2   3      243.45      240.30      6.09 o 
  -2   2   3      727.26      725.66      6.51 o 
  -1   2   3        0.90        4.55      1.06 o 
   0   2   3       79.07       67.76      2.40 o 
   1   2   3      165.65      156.68      3.02 o 
   2   2   3      406.00      410.45      4.79 o 
   3   2   3        9.23       12.83      2.56 o 
   4   2   3        1.12        1.10      2.93 o 
  -4   3   3       75.12       73.30      4.79 o 
  -3   3   3      309.38      295.31      7.34 o 
  -2   3   3        3.02        2.17      1.33 o 
  -1   3   3       58.91       59.82      2.60 o 
   0   3   3       10.06       11.68      1.59 o 
   1   3   3      362.49      370.36      4.73 o 
   2   3   3        3.28        4.50      1.49 o 
   3   3   3       31.72       34.37      3.21 o 
   4   3   3        8.46        7.63      4.18 o 
  -3   4   3      152.54      163.44      6.75 o 
  -2   4   3      227.01      216.03      4.88 o 
  -1   4   3       33.69       39.73      2.54 o 
   0   4   3        8.07       10.63      1.76 o 
   1   4   3       72.75       85.46      3.51 o 
   2   4   3      169.28      161.53      3.81 o 
   3   4   3        0.00        1.56      2.49 o 
  -3   5   3        5.08        3.88      3.07 o 
  -2   5   3      238.29      214.63      5.21 o 
  -1   5   3       79.74       79.97      3.66 o 
   0   5   3        7.25        6.43      2.34 o 
   1   5   3        1.30        0.74      1.50 o 
   2   5   3       58.51       58.17      3.32 o 
   3   5   3       17.39       21.75      3.76 o 
  -3   6   3        7.22        4.53      3.32 o 
  -2   6   3        1.02        4.45      3.75 o 
  -1   6   3       17.59       15.52      2.68 o 
   0   6   3        0.67        3.16      3.10 o 
   1   6   3        3.41        0.32      3.13 o 
   2   6   3        1.74       -1.78      2.31 o 
   3   6   3        4.83        5.33      4.24 o 
  -2   7   3        2.82        9.00      3.12 o 
  -1   7   3       16.29       24.04      4.12 o 
   0   7   3        0.20       -2.64      3.41 o 
   1   7   3        9.81        6.74      3.60 o 
   2   7   3        0.00        2.06      3.24 o 
  -1   8   3       13.66       25.44      4.34 o 
   0   8   3        1.58        9.67      3.89 o 
   1   8   3        0.70        5.89      4.06 o 
  -4   0   4        2.30       -5.68      3.78 o 
  -3   0   4        0.81       -0.77      2.78 o 
  -2   0   4        4.84        1.24      2.14 o 
  -1   0   4     1276.42     1232.78     14.52 o 
   0   0   4      779.43      780.47      7.31 o 
   1   0   4       86.59       69.14      6.23 o 
   2   0   4        0.93        3.76      2.13 o 
   3   0   4        9.39        9.99      3.38 o 
   4   0   4        9.01        1.69      6.15 o 
  -4   1   4        3.15       -2.16      2.92 o 
  -3   1   4        0.00       -0.17      2.13 o 
  -2   1   4        0.02        0.77      0.97 o 
  -1   1   4       59.53       65.14      2.02 o 
   0   1   4       67.36       81.49      2.43 o 
   1   1   4      201.44      181.00      2.67 o 
   2   1   4        0.00        2.99      1.19 o 
   3   1   4       10.88        8.54      1.74 o 
   4   1   4        0.54        0.49      2.59 o 
  -4   2   4       32.13       28.92      3.75 o 
  -3   2   4      144.56      138.00      5.14 o 
  -2   2   4      143.83      139.96      3.09 o 
  -1   2   4       67.46       64.91      2.11 o 
   0   2   4      248.13      231.30      2.92 o 
   1   2   4       66.09       73.47      4.38 o 
   2   2   4       53.95       59.02      2.24 o 
   3   2   4        7.42        9.67      2.50 o 
   4   2   4        1.46        0.46      2.94 o 
  -4   3   4        0.16        7.21      3.57 o 
  -3   3   4       12.04        9.03      2.59 o 
  -2   3   4        7.36        4.34      1.39 o 
  -1   3   4        0.83        2.22      1.47 o 
   0   3   4        0.35        4.01      1.48 o 
   1   3   4        0.03        6.05      1.35 o 
   2   3   4       42.90       44.25      2.23 o 
   3   3   4       11.15       17.26      2.77 o 
   4   3   4        0.29        6.48      3.67 o 
  -3   4   4      129.76      127.83      6.90 o 
  -2   4   4       48.71       45.01      2.85 o 
  -1   4   4        1.51        2.24      1.46 o 
   0   4   4       48.88       62.78      3.00 o 
   1   4   4      218.84      233.04      4.07 o 
   2   4   4        3.04        3.88      1.67 o 
   3   4   4        0.55       -1.91      2.45 o 
  -3   5   4        3.02        1.85      2.98 o 
  -2   5   4        9.05        8.64      2.37 o 
  -1   5   4        1.21        0.47      1.95 o 
   0   5   4        1.37        2.35      1.89 o 
   1   5   4        2.16        3.82      1.61 o 
   2   5   4       25.87       22.11      3.26 o 
   3   5   4        2.11        4.67      3.41 o 
  -3   6   4        0.38       -1.14      5.29 o 
  -2   6   4        2.07        2.44      2.29 o 
  -1   6   4       10.85       14.76      2.59 o 
   0   6   4       23.16       24.22      3.85 o 
   1   6   4        0.01        2.11      3.17 o 
   2   6   4        0.01        2.08      5.07 o 
   3   6   4        0.32       -0.90      5.75 o 
  -2   7   4        1.50        3.12      3.07 o 
  -1   7   4        3.39        4.48      3.62 o 
   0   7   4        0.84        2.00      3.61 o 
   1   7   4        0.55       -2.33      3.30 o 
   2   7   4        0.87        3.80      4.94 o 
  -1   8   4        0.52        3.63      3.65 o 
   0   8   4        0.70        1.21      4.39 o 
   1   8   4        1.34        3.49      3.88 o 
  -4   1   5        0.29       -4.29      2.86 o 
  -3   1   5        0.30        1.46      2.10 o 
  -2   1   5       14.94       13.86      1.31 o 
  -1   1   5      175.45      184.66      2.89 o 
   0   1   5       57.21       54.82      2.39 o 
   1   1   5      189.86      186.71      3.05 o 
   2   1   5        7.54        7.78      1.35 o 
   3   1   5        7.23        8.33      2.33 o 
   4   1   5        6.55        4.05      3.37 o 
  -4   2   5        2.18       10.29      3.27 o 
  -3   2   5       46.20       40.71      4.51 o 
  -2   2   5       27.71       26.50      1.71 o 
  -1   2   5      123.98      130.23      2.95 o 
   0   2   5      253.89      271.12      3.28 o 
   1   2   5      386.86      362.17      5.55 o 
   2   2   5       22.48       26.78      1.97 o 
   3   2   5       82.96       83.17      6.53 o 
   4   2   5        0.23        4.80      3.42 o 
  -4   3   5      227.63      225.57      9.78 o 
  -3   3   5      177.27      191.14      5.84 o 
  -2   3   5        0.00        0.68      1.31 o 
  -1   3   5       82.91       87.90      3.80 o 
   0   3   5     1527.66     1644.15     11.16 o 
   1   3   5     1044.57     1044.54      8.19 o 
   2   3   5       30.94       29.28      2.01 o 
   3   3   5       30.18       28.69      3.06 o 
   4   3   5       84.69       63.64      9.09 o 
  -3   4   5       33.51       31.79      7.78 o 
  -2   4   5       24.53       25.02      2.45 o 
  -1   4   5       31.62       42.04      2.61 o 
   0   4   5      160.49      160.02      4.21 o 
   1   4   5      171.71      166.95      3.99 o 
   2   4   5       26.97       32.84      2.31 o 
   3   4   5       56.10       57.46      3.85 o 
  -3   5   5        2.16        5.12      3.03 o 
  -2   5   5        0.18        0.95      2.15 o 
  -1   5   5       30.73       30.34      2.71 o 
   0   5   5        2.13        0.97      1.93 o 
   1   5   5       63.61       67.07      2.73 o 
   2   5   5       29.79       26.21      2.88 o 
   3   5   5        0.01        2.57      4.31 o 
  -3   6   5        2.83        4.04      3.25 o 
  -2   6   5        3.65        2.56      1.95 o 
  -1   6   5        0.77        1.00      2.29 o 
   0   6   5       15.95       21.83      3.68 o 
   1   6   5        6.95        8.85      3.45 o 
   2   6   5        4.05        8.71      3.89 o 
   3   6   5        2.34       -6.96      4.64 o 
  -2   7   5        3.65        8.80      4.44 o 
  -1   7   5        0.75       -1.62      3.41 o 
   0   7   5        0.96       -2.38      3.51 o 
   1   7   5        1.52       -1.13      4.00 o 
   2   7   5        2.16        6.60      3.43 o 
   0   8   5        0.38       -3.00      5.03 o 
  -4   0   6        0.23       -2.46      4.12 o 
  -3   0   6       38.23       37.75      4.45 o 
  -2   0   6      138.34      144.22      4.11 o 
  -1   0   6      423.20      373.53     11.26 o 
   0   0   6      868.50      850.17      8.50 o 
   1   0   6      436.20      417.03      5.43 o 
   2   0   6      210.37      198.97      9.20 o 
   3   0   6        2.13       -3.58      4.40 o 
   4   0   6        0.03        0.51      6.30 o 
  -4   1   6        4.55        1.52      3.02 o 
  -3   1   6        1.35        0.59      2.10 o 
  -2   1   6       23.31       22.00      1.75 o 
  -1   1   6      553.73      549.66      5.71 o 
   0   1   6     1593.29     1468.31      9.34 o 
   1   1   6      258.15      241.89      3.10 o 
   2   1   6      123.06      121.71      2.93 o 
   3   1   6        1.46        2.56      2.12 o 
   4   1   6        0.18       -1.43      3.30 o 
  -4   2   6       19.07       11.77      3.32 o 
  -3   2   6       24.63       24.11      3.71 o 
  -2   2   6        5.03        7.07      1.47 o 
  -1   2   6      843.89      822.71      8.22 o 
   0   2   6      342.05      351.68      3.85 o 
   1   2   6      256.76      231.25      6.63 o 
   2   2   6      176.17      172.03      3.43 o 
   3   2   6        6.72        4.10      2.31 o 
   4   2   6       13.40       12.95      4.23 o 
  -4   3   6        1.24       11.09      3.81 o 
  -3   3   6        0.01        0.58      2.24 o 
  -2   3   6        9.85        8.75      1.56 o 
  -1   3   6       46.94       39.94      1.88 o 
   0   3   6      368.68      367.34      4.19 o 
   1   3   6      136.66      134.28      3.20 o 
   2   3   6        6.05        7.42      1.65 o 
   3   3   6        9.47       10.75      2.67 o 
   4   3   6        1.27        3.60      3.52 o 
  -3   4   6        5.46        6.62      3.13 o 
  -2   4   6       42.82       42.60      2.89 o 
  -1   4   6       47.04       49.49      3.43 o 
   0   4   6      136.47      150.25      4.15 o 
   1   4   6       34.90       42.36      2.21 o 
   2   4   6       25.16       27.52      2.20 o 
   3   4   6       71.89       70.96      5.84 o 
  -3   5   6        1.08       -2.26      3.01 o 
  -2   5   6        3.78        2.70      2.27 o 
  -1   5   6        0.44        2.42      1.95 o 
   0   5   6       15.25       14.83      2.29 o 
   1   5   6       19.82       19.56      2.06 o 
   2   5   6       74.65       82.00      4.57 o 
   3   5   6       11.81        3.18      4.17 o 
  -2   6   6        1.63        3.80      2.10 o 
  -1   6   6        0.00       -0.14      2.29 o 
   0   6   6        7.22        8.34      3.55 o 
   1   6   6        1.09       -0.47      3.13 o 
   2   6   6        2.92       -1.86      3.01 o 
  -2   7   6        1.27        4.19      3.17 o 
  -1   7   6        1.45        0.55      3.50 o 
   0   7   6        1.62        0.89      3.64 o 
   1   7   6        0.46        0.49      3.38 o 
   2   7   6       15.99       25.19      4.70 o 
   0   8   6        0.16        3.02      4.12 o 
  -4   1   7        0.00       -2.37      2.88 o 
  -3   1   7       37.69       38.74      3.27 o 
  -2   1   7      148.33      161.92      3.35 o 
  -1   1   7       16.12       14.93      1.30 o 
   0   1   7       92.19       77.28      3.09 o 
   1   1   7       99.56      100.54      2.88 o 
   2   1   7       81.17       79.26      2.63 o 
   3   1   7        2.65        2.82      2.20 o 
   4   1   7        1.79        1.93      4.44 o 
  -4   2   7       10.36       12.77      3.33 o 
  -3   2   7        7.77        4.83      3.34 o 
  -2   2   7       44.05       49.11      2.33 o 
  -1   2   7      506.84      534.10      7.03 o 
   0   2   7      100.98       95.33      2.54 o 
   1   2   7        0.09        4.07      1.20 o 
   2   2   7      254.26      260.15      4.06 o 
   3   2   7       41.40       42.53      3.27 o 
   4   2   7        0.54       -4.15      4.26 o 
  -4   3   7        2.67        4.15      4.29 o 
  -3   3   7        2.18        1.55      2.31 o 
  -2   3   7        0.29        1.30      1.42 o 
  -1   3   7       14.75       22.49      1.68 o 
   0   3   7      259.23      267.95      3.78 o 
   1   3   7       34.20       35.76      1.94 o 
   2   3   7       25.81       27.56      2.03 o 
   3   3   7       44.69       36.42      4.70 o 
   4   3   7        5.18        0.45      2.97 o 
  -3   4   7        2.39        0.53      3.27 o 
  -2   4   7        7.84        7.71      2.13 o 
  -1   4   7      169.19      171.90      4.54 o 
   0   4   7      123.11      133.88      4.48 o 
   1   4   7       19.04       25.41      1.98 o 
   2   4   7       73.26       73.25      5.17 o 
   3   4   7       28.26       29.71      3.81 o 
  -3   5   7       14.78        9.38      4.18 o 
  -2   5   7       27.05       24.82      2.91 o 
  -1   5   7       70.53       75.61      4.50 o 
   0   5   7       36.55       36.60      2.88 o 
   1   5   7        0.01        0.72      2.18 o 
   2   5   7       60.91       58.74      3.06 o 
   3   5   7        1.91       -2.38      4.05 o 
  -2   6   7       11.86       14.09      2.59 o 
  -1   6   7        1.15        0.78      2.27 o 
   0   6   7       17.65       20.55      3.51 o 
   1   6   7       36.70       43.33      4.40 o 
   2   6   7        0.26       -0.69      2.97 o 
  -2   7   7       22.59       27.79      4.72 o 
  -1   7   7       10.41       10.45      3.81 o 
   0   7   7        2.10        6.70      3.81 o 
   1   7   7        9.99        3.07      3.47 o 
   2   7   7        1.03       -0.39      4.95 o 
   0   8   7        2.15       -2.87      5.80 o 
  -4   0   8        7.67        7.64      4.44 o 
  -3   0   8      185.40      192.06      8.26 o 
  -2   0   8       46.02       44.99      3.01 o 
  -1   0   8     1038.91      933.11     14.10 o 
   0   0   8     2863.80     2971.82     24.66 o 
   1   0   8      216.20      246.88      6.54 o 
   2   0   8        0.97        0.33      1.87 o 
   3   0   8        0.89        3.11      2.90 o 
   4   0   8        8.35        2.43      6.55 o 
  -4   1   8        0.14        1.50      2.99 o 
  -3   1   8        1.97        1.75      2.23 o 
  -2   1   8      871.34      890.54      7.81 o 
  -1   1   8       29.71       30.14      3.03 o 
   0   1   8       45.16       44.65      1.83 o 
   1   1   8     1318.68     1287.66     10.04 o 
   2   1   8       21.57       26.98      1.82 o 
   3   1   8        1.21        3.11      2.72 o 
   4   1   8        0.45       -2.28      4.39 o 
  -4   2   8        2.39        0.87      2.96 o 
  -3   2   8        0.01        0.62      2.41 o 
  -2   2   8        5.78        6.71      1.59 o 
  -1   2   8      536.21      519.06      5.31 o 
   0   2   8      691.10      641.47      5.71 o 
   1   2   8       24.94       24.64      1.55 o 
   2   2   8       60.97       59.39      2.47 o 
   3   2   8       14.35       20.43      3.27 o 
   4   2   8        1.88        4.79      4.59 o 
  -4   3   8        1.63        6.08      3.72 o 
  -3   3   8        3.81        4.67      2.39 o 
  -2   3   8       42.98       43.41      2.30 o 
  -1   3   8       33.84       31.86      1.76 o 
   0   3   8        5.55        5.44      1.22 o 
   1   3   8       36.45       38.10      2.01 o 
   2   3   8       24.75       20.26      1.95 o 
   3   3   8        4.13        1.27      3.00 o 
  -3   4   8        0.53        1.11      2.99 o 
  -2   4   8       21.04       22.81      2.55 o 
  -1   4   8        3.46        6.30      2.02 o 
   0   4   8       10.04       10.54      1.31 o 
   1   4   8       80.90       80.46      2.98 o 
   2   4   8       35.05       30.08      2.89 o 
   3   4   8       15.62       15.55      5.29 o 
  -3   5   8       15.95       18.34      3.84 o 
  -2   5   8       45.37       48.14      3.51 o 
  -1   5   8       20.17       22.27      3.44 o 
   0   5   8        5.91        6.20      2.27 o 
   1   5   8       29.81       29.88      2.96 o 
   2   5   8       79.50       63.81      3.21 o 
   3   5   8        1.13       -3.47      4.12 o 
  -2   6   8        0.10       -0.73      2.29 o 
  -1   6   8        4.98        2.32      2.51 o 
   0   6   8       10.54       13.55      2.84 o 
   1   6   8      119.76      103.20      5.78 o 
   2   6   8        0.08       -0.23      3.47 o 
  -2   7   8       14.17       19.57      4.08 o 
  -1   7   8        0.03        2.96      4.02 o 
   0   7   8        4.81        3.62      3.87 o 
   1   7   8       20.28       21.24      4.24 o 
  -4   1   9       14.03       10.77      3.32 o 
  -3   1   9       39.44       38.23      3.56 o 
  -2   1   9       14.42       15.93      1.69 o 
  -1   1   9       29.97       33.66      2.31 o 
   0   1   9      121.79      127.97      2.66 o 
   1   1   9      176.54      184.81      3.69 o 
   2   1   9       75.77       73.57      2.51 o 
   3   1   9        2.38        0.91      2.45 o 
   4   1   9       17.46       27.12      5.33 o 
  -4   2   9        5.17        6.58      3.69 o 
  -3   2   9        6.04        6.03      2.75 o 
  -2   2   9        6.85        7.77      1.82 o 
  -1   2   9        0.04       -0.23      1.17 o 
   0   2   9        1.87        0.71      0.70 o 
   1   2   9        7.29        6.44      1.28 o 
   2   2   9        4.52        7.29      1.54 o 
   3   2   9        0.50       -0.97      2.94 o 
   4   2   9        1.42        1.29      4.44 o 
  -3   3   9        2.06        2.34      2.90 o 
  -2   3   9        3.65        2.94      1.52 o 
  -1   3   9       61.83       63.97      2.99 o 
   0   3   9       20.62       26.42      2.43 o 
   1   3   9        1.07       -0.10      1.71 o 
   2   3   9        0.54       -0.08      1.76 o 
   3   3   9        3.60        1.84      2.99 o 
  -3   4   9        3.46        3.43      3.16 o 
  -2   4   9        0.07        2.11      2.10 o 
  -1   4   9        2.99        3.37      1.98 o 
   0   4   9        0.00       -0.15      1.18 o 
   1   4   9       12.34       10.37      1.84 o 
   2   4   9        0.28       -1.32      1.70 o 
   3   4   9        0.21       -4.29      3.20 o 
  -3   5   9        1.49        4.50      3.46 o 
  -2   5   9        4.83        3.90      2.42 o 
  -1   5   9       18.71       20.35      2.84 o 
   0   5   9        1.46       -0.03      2.24 o 
   1   5   9       30.90       29.53      3.01 o 
   2   5   9       30.61       24.28      2.95 o 
   3   5   9        0.22       -5.09     10.94 o 
  -2   6   9       13.14       13.07      2.88 o 
  -1   6   9       12.37       13.01      3.37 o 
   0   6   9        1.00        1.28      2.58 o 
   1   6   9       22.46       18.02      3.95 o 
   2   6   9        0.04       -2.91      3.51 o 
  -1   7   9        0.11       -2.62      3.45 o 
   0   7   9       64.28       64.96      5.60 o 
   1   7   9       11.78        7.45      3.75 o 
  -4   0  10       71.87       72.48      7.20 o 
  -3   0  10      124.61      110.22      8.61 o 
  -2   0  10       55.72       46.73      3.22 o 
  -1   0  10      359.31      387.69      8.03 o 
   0   0  10     1741.36     1858.42     17.21 o 
   1   0  10      414.45      462.32      9.08 o 
   2   0  10       16.92       18.09      2.40 o 
   3   0  10       27.36       41.55      6.98 o 
   4   0  10      207.28      234.08     14.09 o 
  -4   1  10       10.35        8.98      3.39 o 
  -3   1  10       29.66       25.77      3.06 o 
  -2   1  10        0.01        0.27      1.42 o 
  -1   1  10      590.90      556.27      6.42 o 
   0   1  10        6.46        6.83      1.41 o 
   1   1  10       26.99       34.19      1.98 o 
   2   1  10       14.27       13.94      1.88 o 
   3   1  10       66.67       75.20      6.54 o 
   4   1  10       10.84       17.62      5.08 o 
  -4   2  10        0.32       -0.80      3.40 o 
  -3   2  10       17.73       19.79      3.22 o 
  -2   2  10       22.92       23.70      2.10 o 
  -1   2  10       19.59       21.16      1.65 o 
   0   2  10       19.77       17.09      1.47 o 
   1   2  10        2.73        1.29      1.16 o 
   2   2  10        0.85        1.41      1.78 o 
   3   2  10       12.71       13.87      4.02 o 
  -3   3  10        0.19        3.73      3.05 o 
  -2   3  10        2.30        2.37      1.59 o 
  -1   3  10        4.13        4.21      1.34 o 
   0   3  10        2.53        1.75      1.24 o 
   1   3  10        0.25        1.52      1.45 o 
   2   3  10        0.09       -2.32      1.74 o 
   3   3  10        0.40        3.35      3.51 o 
  -3   4  10        0.27       -2.88      2.97 o 
  -2   4  10        0.35       -0.60      2.44 o 
  -1   4  10        0.75        0.70      2.01 o 
   0   4  10        4.53        5.59      1.39 o 
   1   4  10        6.71        7.03      1.81 o 
   2   4  10        0.02       -2.15      1.43 o 
   3   4  10        0.50       -3.27      3.49 o 
  -3   5  10        8.01        8.08      3.52 o 
  -2   5  10        0.81        1.53      2.47 o 
  -1   5  10       41.78       40.60      3.39 o 
   0   5  10        5.94        4.65      2.47 o 
   1   5  10        9.10        3.67      2.50 o 
   2   5  10        7.44       14.48      2.60 o 
   3   5  10       25.91       22.62      5.09 o 
  -2   6  10        0.17        5.66      2.77 o 
  -1   6  10       15.26       17.31      3.83 o 
   0   6  10      135.29      117.31      5.62 o 
   1   6  10       49.46       40.22      4.50 o 
   2   6  10        3.12       -0.27      8.38 o 
  -1   7  10       18.80       23.69      4.49 o 
   0   7  10        5.88        1.47      3.74 o 
   1   7  10        6.38        8.36      4.39 o 
  -4   1  11        7.22        2.61      3.24 o 
  -3   1  11        0.68        3.13      2.58 o 
  -2   1  11       12.26       10.38      1.73 o 
  -1   1  11      181.32      181.16      3.77 o 
   0   1  11       19.65       25.59      1.85 o 
   1   1  11        0.25        1.26      1.45 o 
   2   1  11       14.79       16.63      1.98 o 
   3   1  11      122.59      151.61      7.58 o 
   4   1  11       45.98       40.97      6.11 o 
  -3   2  11        1.99        0.44      2.69 o 
  -2   2  11      108.05      114.82      3.79 o 
  -1   2  11        2.06        3.24      1.34 o 
   0   2  11       10.43       11.06      1.39 o 
   1   2  11       33.50       38.66      2.33 o 
   2   2  11       44.22       43.08      2.89 o 
   3   2  11       24.08       31.71      6.11 o 
  -3   3  11        5.53        7.21      3.63 o 
  -2   3  11        0.64        2.06      1.67 o 
  -1   3  11       11.57        9.72      1.67 o 
   0   3  11      151.65      146.49      3.44 o 
   1   3  11        7.97       13.38      1.73 o 
   2   3  11       13.99       16.43      2.93 o 
   3   3  11        9.31       12.33     11.30 o 
  -3   4  11        0.68       -1.57      3.15 o 
  -2   4  11       44.78       43.27      3.33 o 
  -1   4  11        0.41        2.04      2.11 o 
   0   4  11        2.61        4.73      1.48 o 
   1   4  11       10.90       13.99      2.02 o 
   2   4  11       34.94       44.23      3.69 o 
   3   4  11        5.14        5.63      3.93 o 
  -3   5  11        0.86        0.73      3.25 o 
  -2   5  11       10.38       11.41      2.70 o 
  -1   5  11       43.18       32.45      3.27 o 
   0   5  11        0.08       -1.82      2.34 o 
   1   5  11        1.82        1.69      2.77 o 
   2   5  11       15.31        8.63      2.73 o 
   3   5  11       49.41       66.36      8.70 o 
  -2   6  11        0.21        2.06      2.81 o 
  -1   6  11       11.24       13.72      3.88 o 
   0   6  11        1.23       -1.53      2.65 o 
   1   6  11        0.96        5.14      3.10 o 
   2   6  11        0.06       -2.41      3.83 o 
  -1   7  11        5.91        7.68      2.86 o 
   0   7  11       20.22       12.98      4.03 o 
   1   7  11        0.32        0.05      4.27 o 
  -4   0  12        1.28        1.08      4.64 o 
  -3   0  12        8.88        7.25      3.93 o 
  -2   0  12        0.70        0.27      2.21 o 
  -1   0  12       45.51       38.17      4.42 o 
   0   0  12      118.90      122.15      4.18 o 
   1   0  12        0.77       -1.89      2.31 o 
   2   0  12        8.24        7.54      4.22 o 
   3   0  12       37.66       36.99      6.58 o 
  -4   1  12        0.25        1.32      3.21 o 
  -3   1  12        8.21        8.58      2.75 o 
  -2   1  12       15.71       13.26      2.08 o 
  -1   1  12      105.74      101.54      3.07 o 
   0   1  12      221.12      233.65      4.24 o 
   1   1  12        1.89        3.46      1.49 o 
   2   1  12        8.28        5.61      2.11 o 
   3   1  12      152.30      178.58      7.97 o 
  -3   2  12        8.55        3.97      2.92 o 
  -2   2  12       28.89       30.78      2.49 o 
  -1   2  12      217.49      211.41      4.49 o 
   0   2  12       12.52       11.85      1.45 o 
   1   2  12        8.90       10.44      1.85 o 
   2   2  12      200.43      201.70      5.37 o 
   3   2  12       57.77       56.05      7.50 o 
  -3   3  12        0.02        3.42      3.24 o 
  -2   3  12        5.67        5.81      1.87 o 
  -1   3  12        5.50        7.16      1.55 o 
   0   3  12        4.16        6.97      1.78 o 
   1   3  12        3.40        3.71      1.89 o 
   2   3  12       48.07       51.53      3.22 o 
   3   3  12        5.72       10.08      4.03 o 
  -3   4  12        7.05        5.95      3.43 o 
  -2   4  12       20.85       16.76      2.73 o 
  -1   4  12        2.48        4.04      2.21 o 
   0   4  12       27.98       33.22      2.86 o 
   1   4  12      120.94      129.78      4.59 o 
   2   4  12       49.41       38.91      3.62 o 
   3   4  12        1.52        4.50      3.19 o 
  -2   5  12       26.75       15.79      3.97 o 
  -1   5  12       10.61        9.99      2.72 o 
   0   5  12       11.51       14.58      2.88 o 
   1   5  12        2.11       -3.07      2.63 o 
   2   5  12       88.42       88.01      4.14 o 
  -2   6  12        0.37       -0.45      2.79 o 
  -1   6  12        7.64        2.36      2.93 o 
   0   6  12        0.71       -3.85      2.57 o 
   1   6  12       19.69       20.75      3.67 o 
   2   6  12        0.20       -5.86      3.91 o 
  -1   7  12        9.74       10.14      3.52 o 
   0   7  12       11.59       13.24      4.20 o 
   1   7  12        6.16        2.53      4.47 o 
  -3   1  13        0.00       -0.13      2.59 o 
  -2   1  13       32.10       36.34      2.69 o 
  -1   1  13       13.84       14.64      1.62 o 
   0   1  13        1.06        0.05      1.33 o 
   1   1  13        5.60        5.16      1.56 o 
   2   1  13       86.64       91.17      4.03 o 
   3   1  13       55.18       55.56      5.49 o 
  -3   2  13       18.62       19.52      3.44 o 
  -2   2  13       18.16       17.58      2.59 o 
  -1   2  13        1.32        3.86      1.41 o 
   0   2  13       26.19       32.23      1.88 o 
   1   2  13      166.74      142.35      4.03 o 
   2   2  13      382.46      385.13      7.11 o 
   3   2  13        7.18        4.58      6.92 o 
  -3   3  13       43.20       43.75      4.68 o 
  -2   3  13        4.05        0.72      2.98 o 
  -1   3  13        5.80       10.05      1.70 o 
   0   3  13       89.14       80.81      3.28 o 
   1   3  13      745.55      730.26      8.34 o 
   2   3  13       23.53       22.14      3.03 o 
   3   3  13       13.64        8.12      3.26 o 
  -3   4  13       11.84       13.28      5.47 o 
  -2   4  13       17.48       17.45      2.77 o 
  -1   4  13        2.43        7.78      3.03 o 
   0   4  13       17.51       18.41      2.66 o 
   1   4  13       95.40      105.68      4.07 o 
   2   4  13      246.08      237.49      8.29 o 
   3   4  13        2.33       -1.15      2.93 o 
  -2   5  13       18.84       11.62      3.99 o 
  -1   5  13       10.55        8.04      2.73 o 
   0   5  13        0.00       -0.44      2.42 o 
   1   5  13        9.91       18.32      3.40 o 
   2   5  13       51.73       72.61      4.81 o 
  -2   6  13        4.23        4.71      2.92 o 
  -1   6  13        0.76        0.79      2.95 o 
   0   6  13        2.50        2.01      3.83 o 
   1   6  13        0.46       -2.44      3.07 o 
   2   6  13        3.55        1.19      4.24 o 
   0   7  13        1.51        4.13      4.26 o 
  -3   0  14       33.88       45.84      7.36 o 
  -2   0  14       24.94       24.75      4.27 o 
  -1   0  14       12.47       17.90      5.95 o 
   0   0  14        1.16        1.59      1.51 o 
   1   0  14      114.41      124.55      6.26 o 
   2   0  14        7.16        9.92      4.78 o 
   3   0  14        6.45       10.80      5.73 o 
  -3   1  14        1.38        3.02      2.75 o 
  -2   1  14       62.28       67.53      4.03 o 
  -1   1  14       82.49       82.46      3.36 o 
   0   1  14       90.00       84.12      3.23 o 
   1   1  14        5.09        3.24      1.99 o 
   2   1  14        0.03        0.37      2.31 o 
   3   1  14        0.00        4.94      3.89 o 
  -3   2  14        0.58        1.71      2.96 o 
  -2   2  14       66.02       68.51      3.74 o 
  -1   2  14        7.40       10.44      1.90 o 
   0   2  14      131.81      129.33      3.38 o 
   1   2  14       19.68       21.02      2.15 o 
   2   2  14      134.45      136.81      5.00 o 
   3   2  14        1.75        5.04      3.92 o 
  -3   3  14        0.24       -4.71      4.39 o 
  -2   3  14        7.44        7.75      5.07 o 
  -1   3  14        9.03        8.16      1.77 o 
   0   3  14       93.44       97.08      3.30 o 
   1   3  14       42.31       43.61      2.84 o 
   2   3  14        3.99        0.27      2.44 o 
   3   3  14        0.92       -1.42      2.99 o 
  -3   4  14       18.55       18.12      4.22 o 
  -2   4  14        3.03        3.49      2.47 o 
  -1   4  14        2.10        3.55      2.33 o 
   0   4  14      137.64      134.29      4.81 o 
   1   4  14      281.47      257.33      5.67 o 
   2   4  14        3.10        6.24      3.85 o 
   3   4  14        7.78        2.72      3.23 o 
  -2   5  14        0.48       -0.34      2.26 o 
  -1   5  14        0.29        0.71      2.58 o 
   0   5  14       39.93       41.99      4.02 o 
   1   5  14       27.89       17.60      5.13 o 
   2   5  14        1.17       -1.63      3.80 o 
  -1   6  14       11.96        7.33      3.02 o 
   0   6  14        0.13        0.77      3.17 o 
   1   6  14        0.36       -0.64      3.07 o 
  -3   1  15        1.20        2.08      2.85 o 
  -2   1  15       14.82       18.14      2.92 o 
  -1   1  15       36.57       39.48      2.27 o 
   0   1  15        8.76       10.12      1.75 o 
   1   1  15        6.63        8.19      2.19 o 
   2   1  15        0.20       -2.72      2.42 o 
   3   1  15       10.58       13.43      4.35 o 
  -3   2  15        1.41       -2.06      3.90 o 
  -2   2  15        6.47        8.48      2.54 o 
  -1   2  15      222.56      216.78      4.37 o 
   0   2  15      143.86      138.55      3.49 o 
   1   2  15       44.09       51.10      2.78 o 
   2   2  15       13.59       13.71      2.86 o 
   3   2  15        1.28       -0.96      3.09 o 
  -3   3  15       19.08       15.40      3.93 o 
  -2   3  15       13.71       10.40      3.11 o 
  -1   3  15       39.19       39.39      2.51 o 
   0   3  15      900.00      916.46      9.74 o 
   1   3  15      571.54      545.42      7.54 o 
   2   3  15       12.71       13.04      2.89 o 
   3   3  15        0.04        2.15      3.27 o 
  -2   4  15        3.27        1.45      2.90 o 
  -1   4  15      109.81      112.58      4.81 o 
   0   4  15      139.80      162.54      5.86 o 
   1   4  15       24.30       32.21      2.86 o 
   2   4  15       18.77        7.18      2.83 o 
  -2   5  15        5.25        4.67      2.74 o 
  -1   5  15       46.79       55.39      4.08 o 
   0   5  15        0.71        1.43      2.91 o 
   1   5  15       25.24       15.44      3.85 o 
   2   5  15        0.00       -0.51      3.39 o 
  -1   6  15        0.23       -0.64      2.81 o 
   0   6  15       17.89       22.32      4.10 o 
   1   6  15        0.70        3.25      3.40 o 
  -3   0  16        1.83        2.05      4.45 o 
  -2   0  16       36.34       40.57      3.98 o 
  -1   0  16       96.19       98.84      4.98 o 
   0   0  16        8.53        5.41      1.81 o 
   1   0  16       21.76       19.96      4.65 o 
   2   0  16        5.56        3.97      3.88 o 
   3   0  16        4.75       -0.05      5.34 o 
  -3   1  16        3.02        4.95      3.48 o 
  -2   1  16      104.04       94.13      4.70 o 
  -1   1  16       24.70       23.93      2.12 o 
   0   1  16       41.18       44.38      2.58 o 
   1   1  16        5.01        1.09      2.16 o 
   2   1  16        7.43        9.58      2.73 o 
   3   1  16        0.40       -0.21      3.84 o 
  -3   2  16        0.00       -1.83      2.87 o 
  -2   2  16       19.81       21.18      2.64 o 
  -1   2  16      384.19      362.96      6.15 o 
   0   2  16       59.66       61.16      3.59 o 
   1   2  16        0.52        3.75      2.27 o 
   2   2  16        7.88        5.78      2.64 o 
   3   2  16       11.76       19.09      3.83 o 
  -3   3  16        0.27        3.96      3.76 o 
  -2   3  16        3.73        6.89      2.99 o 
  -1   3  16       11.80        9.64      1.98 o 
   0   3  16        9.60        9.92      2.18 o 
   1   3  16        0.91        5.58      2.15 o 
   2   3  16        0.98       -1.48      2.77 o 
   3   3  16        0.92        0.15      4.96 o 
  -2   4  16        5.98        3.41      2.65 o 
  -1   4  16       50.99       48.76      3.70 o 
   0   4  16      127.99      113.55      6.77 o 
   1   4  16        0.09        2.45      2.21 o 
   2   4  16        1.50       -1.95      2.11 o 
  -2   5  16        8.92        5.21      2.81 o 
  -1   5  16       42.40       47.87      4.34 o 
   0   5  16        0.08        2.66      3.02 o 
   1   5  16        0.17       -0.65      2.92 o 
   2   5  16       12.09        2.77      3.63 o 
  -1   6  16        0.01       -4.86      3.56 o 
   0   6  16        3.12        0.43      2.90 o 
   1   6  16       10.09        2.27      3.44 o 
  -3   1  17       32.78       33.40      3.95 o 
  -2   1  17      111.51      115.50      6.76 o 
  -1   1  17       71.26       73.80      3.10 o 
   0   1  17        6.14        5.56      1.81 o 
   1   1  17       14.52       13.63      2.60 o 
   2   1  17       28.31       25.42      3.25 o 
   3   1  17        3.43        6.36      4.05 o 
  -3   2  17        1.03        6.29      4.62 o 
  -2   2  17       37.16       34.00      3.68 o 
  -1   2  17      114.72      120.02      4.22 o 
   0   2  17       91.72       88.36      6.55 o 
   1   2  17       30.70       34.92      3.25 o 
   2   2  17        0.31       -3.44      2.45 o 
   3   2  17        8.38        7.61      3.55 o 
  -2   3  17        1.11        1.14      3.00 o 
  -1   3  17        4.32        2.12      1.84 o 
   0   3  17        6.23        7.23      2.15 o 
   1   3  17        1.76        0.67      2.28 o 
   2   3  17        0.17        1.57      2.70 o 
  -2   4  17        6.70        6.43      2.85 o 
  -1   4  17       63.16       73.80      4.19 o 
   0   4  17       90.88       97.27      5.09 o 
   1   4  17       21.70       29.16      3.25 o 
   2   4  17        0.34        0.78      1.71 o 
  -2   5  17       42.03       39.95      3.97 o 
  -1   5  17       71.20       70.82      5.11 o 
   0   5  17        2.28       11.09      4.08 o 
   1   5  17       10.51       12.35      3.65 o 
   0   6  17        3.84        2.82      4.38 o 
  -3   0  18      176.79      206.21      9.91 o 
  -2   0  18       54.22       59.78      4.74 o 
  -1   0  18        1.86        3.86      2.56 o 
   0   0  18        7.12        7.08      4.23 o 
   1   0  18       34.86       26.71      5.46 o 
   2   0  18       47.76       51.13     14.61 o 
   3   0  18       16.14       15.74      6.58 o 
  -3   1  18       20.59       23.95      3.81 o 
  -2   1  18      116.49      115.07      4.70 o 
  -1   1  18       35.22       37.87      2.55 o 
   0   1  18        1.39        2.68      2.26 o 
   1   1  18        0.38        1.71      2.59 o 
   2   1  18       50.44       46.20      3.83 o 
   3   1  18       11.74        8.54      4.27 o 
  -3   2  18        0.00        4.98      4.33 o 
  -2   2  18       20.37       20.34      3.47 o 
  -1   2  18       32.07       33.87      2.53 o 
   0   2  18        0.04       -1.04      1.63 o 
   1   2  18       14.07       13.66      2.76 o 
   2   2  18        0.34       -1.21      2.62 o 
  -2   3  18        1.05       -2.08      2.25 o 
  -1   3  18        5.47        8.41      2.89 o 
   0   3  18        0.70        1.46      2.04 o 
   1   3  18        0.64        0.08      2.13 o 
   2   3  18        0.07        5.48      2.85 o 
  -2   4  18       12.16        6.55      5.92 o 
  -1   4  18        7.45       11.17      3.29 o 
   0   4  18        6.00        9.11      3.01 o 
   1   4  18        1.69       -0.22      3.40 o 
   2   4  18        6.48        7.09      3.62 o 
  -1   5  18        6.47       10.10      3.41 o 
   0   5  18        1.03        0.50      3.02 o 
   1   5  18        0.65       10.49      8.85 o 
  -3   1  19       32.75       29.27      4.05 o 
  -2   1  19       18.82       21.27      2.69 o 
  -1   1  19       10.16        8.55      1.98 o 
   0   1  19       13.89       11.71      2.59 o 
   1   1  19       35.07       26.37      3.17 o 
   2   1  19        0.48        0.51      2.72 o 
  -2   2  19        4.86        1.46      2.81 o 
  -1   2  19        2.02        3.28      2.16 o 
   0   2  19        9.50        6.08      2.46 o 
   1   2  19       12.66       17.06      2.95 o 
   2   2  19        5.24       -1.77      2.65 o 
  -2   3  19        0.04        2.63      2.53 o 
  -1   3  19       62.88       67.35      5.05 o 
   0   3  19       22.13       18.86      2.92 o 
   1   3  19        0.34        1.77      1.51 o 
   2   3  19        7.64       10.16      3.07 o 
  -2   4  19        3.02       10.05      3.61 o 
  -1   4  19        1.31        3.56      3.08 o 
   0   4  19        4.58        3.80      2.93 o 
   1   4  19        7.00       14.33      3.96 o 
  -1   5  19        4.66       12.74      3.58 o 
   0   5  19        3.00        9.12      3.89 o 
   1   5  19        1.71       -3.04      4.00 o 
  -2   0  20       39.89       45.38      4.52 o 
  -1   0  20       17.70       23.83      4.52 o 
   0   0  20       40.37       30.08      4.80 o 
   1   0  20      143.84      134.14      7.69 o 
   2   0  20        0.99        0.36      4.02 o 
  -2   1  20        3.33       11.42      2.71 o 
  -1   1  20        9.49        8.53      2.41 o 
   0   1  20        7.06        5.56      2.46 o 
   1   1  20        0.80        2.18      2.60 o 
   2   1  20       16.07       12.66      3.32 o 
  -2   2  20       20.90       22.59      3.20 o 
  -1   2  20        4.89        1.15      2.14 o 
   0   2  20       21.77       20.60      3.02 o 
   1   2  20       16.68       16.93      3.57 o 
   2   2  20        0.02       -0.82      2.81 o 
  -2   3  20        1.85        1.30      2.72 o 
  -1   3  20        0.21       -3.36      3.15 o 
   0   3  20        0.08       -2.94      2.34 o 
   1   3  20        7.33        2.13      2.13 o 
   2   3  20        9.35        3.86      4.00 o 
  -1   4  20       17.46       25.60      3.82 o 
   0   4  20        7.57        9.25      3.68 o 
   1   4  20        0.09       -5.58      3.72 o 
   0   5  20        6.20        2.30      3.82 o 
  -2   1  21        3.42        7.42      2.73 o 
  -1   1  21       22.96       19.92      3.20 o 
   0   1  21       41.55       39.31      3.61 o 
   1   1  21        0.26        0.28      2.73 o 
   2   1  21        0.64        3.63      3.32 o 
  -2   2  21        0.99        2.44      3.42 o 
  -1   2  21       14.42       11.41      2.34 o 
   0   2  21        1.28        3.50      2.61 o 
   1   2  21        5.46        7.93      2.82 o 
   2   2  21       30.77       30.44      4.70 o 
  -2   3  21        7.50        3.11      3.56 o 
  -1   3  21        0.06       -0.39      2.85 o 
   0   3  21       32.64       33.57      3.58 o 
   1   3  21        5.09        6.14      3.30 o 
  -1   4  21        6.68       10.86      3.44 o 
   0   4  21        3.94        1.91      4.60 o 
   1   4  21        7.97        2.87      3.68 o 
  -2   0  22        1.18        4.42      4.20 o 
  -1   0  22        5.68        6.09      6.35 o 
   0   0  22        0.03        3.88      4.05 o 
   1   0  22        1.01        7.86      4.36 o 
   2   0  22        2.60       17.41      6.12 o 
  -2   1  22        4.45        4.19      3.65 o 
  -1   1  22        1.81        1.86      3.05 o 
   0   1  22       18.25       21.72      3.25 o 
   1   1  22        3.20        2.77      2.86 o 
   2   1  22       11.85       17.10      6.12 o 
  -2   2  22        5.64        3.58      4.56 o 
  -1   2  22        6.32        4.11      1.94 o 
   0   2  22        1.06        0.87      2.71 o 
   1   2  22        0.78        3.17      2.78 o 
  -1   3  22        8.17        3.05      3.82 o 
   0   3  22        4.59        1.09      3.56 o 
   1   3  22        2.51        1.58      2.62 o 
   0   4  22        0.05        0.92      4.58 o 
  -1   1  23        4.11        5.28      3.39 o 
   0   1  23        2.39        2.04      2.86 o 
   1   1  23        6.59        7.01      3.51 o 
  -1   2  23        7.13        3.59      4.69 o 
   0   2  23        2.97        4.66      2.89 o 
   1   2  23        6.81        5.75      2.98 o 
  -1   3  23        5.12        2.09      3.86 o 
   0   3  23        4.50        4.35      3.81 o 
  -1   0  24        7.56       10.38      4.58 o 
   0   0  24       24.06       24.93      5.26 o 
   1   0  24        0.02        9.30      4.67 o 
  -1   1  24        3.62        9.16      3.44 o 
   0   1  24        0.01        3.38      3.33 o 
   1   1  24        0.51       -0.04      3.79 o 
   0   2  24        7.16        3.34      2.95 o 
   0   1  25        0.01       -0.55      3.27 o 
                                                 
